# Supplementary material for: Transversus Abdominis Plane Block as a Strategy for Effective Pain Management in Patients with Pain during Laparoscopic Cholecystectomy: A Systematic Review
Source: J Clin Med. 2022 Nov 22;11(23):6896. doi: 10.3390/jcm11236896 (PMC9735918; doi:10.3390/jcm11236896)
Supplement: Supplementary file 1 [file jcm-11-06896-s001.zip]

Archive with 1 entries (1 files):
- jcm-1942426-supplementary.pdf
